# Supplementary material for: MetaGeneHunt for protein domain annotation in short-read metagenomes
Source: Sci Rep. 2020 May 7;10:7712. doi: 10.1038/s41598-020-63775-1 (PMC7205989; doi:10.1038/s41598-020-63775-1)
Supplement: Supplementary file 4 — Supplementary Table 1. [file 41598_2020_63775_MOESM4_ESM.xlsx]

## Sheet: st1
Name	Description	Pfam Number	Pfam Length	CAZY-GH/CBM NAME	Sum by Row		Sample (Mx:F/M:S/I/C/L:mgmID – Mouse#: Female/Male: Stomach/Intestine/Cecum/Colon: mgmID)	M8_F_S:mgm4725857	M5_M_L:mgm4725858	M3_M_S:mgm4725859	M3_M_C:mgm4725860	M6_M_C:mgm4725861	M6_M_I:mgm4725862	M6_M_S:mgm4725863	M3_M_L:mgm4725864	M2_F_S:mgm4725865	M8_F_I:mgm4725866	M5_M_I:mgm4725867	M5_M_S:mgm4725868	M2_F_C:mgm4725869	M8_F_C:mgm4725870	M5_M_C:mgm4725871	M6_M_L:mgm4725872	M2_F_I:mgm4725873	M2_F_L:mgm4725874	M8_F_L:mgm4725875	M3_M_I:mgm4725876
		NA	NA		1973805		SUM	79810	112417	79477	97739	106217	41417	43369	118651	102222	43091	108233	128967	103572	96447	107476	129735	133998	159040	111387	70540
Alpha-amylase	Alpha_amylase,_catalytic_domain	PF00128	337	GH13	175203		Alpha-amylase	9202	8350	7478	10378	11549	2705	3912	9911	9168	3229	6958	11440	9335	11767	12148	11890	8592	12509	9435	5247
Glyco_hydro_43	Glycosyl_hydrolases_family_43	PF04616	288	GH43	162809		Glyco_hydro_43	5600	9889	5796	7524	8041	4307	2085	10029	8751	3633	10591	11682	8840	6391	7341	10234	12871	14038	8958	6208
Glyco_hydro_88	Glycosyl_Hydrolase_Family_88	PF07470	344	GH88	128761		Glyco_hydro_88	4909	9409	3708	5017	6667	4130	1720	7273	5059	3695	10454	8995	5289	5385	6124	9097	9119	9848	8536	4327
Alpha_L_fucos	Alpha-L-fucosidase	PF01120	350	GH29	81718		Alpha_L_fucos	2478	5982	2901	3267	3647	2158	951	5023	3552	2850	6110	5166	3574	2629	3253	6258	6099	6608	5984	3228
Glyco_hydro_1	Glycosyl_hydrolase_family_1	PF00232	453	GH1	78786		Glyco_hydro_1	3648	1451	11302	4247	4227	360	11111	4314	7727	512	916	3720	2555	3983	5229	3302	2459	2361	1426	3936
Glyco_hydro_31	Glycosyl_hydrolases_family_31	PF01055	440	GH31	76304		Glyco_hydro_31	3618	4103	2132	4440	4441	1546	1184	4312	4014	1462	3806	5340	4252	4536	5005	5010	4564	6328	4064	2147
Glyco_hydro_130	beta-1,4-mannooligosaccharide_phosphorylase	PF04041	322	GH130	74792		Glyco_hydro_130	3429	4300	2399	3878	4579	1303	696	4779	3650	1562	3846	4891	3987	4257	4285	4832	5042	6045	4556	2476
Glyco_hydro_3	Glycosyl_hydrolase_family_3_N_terminal_domain	PF00933	319	GH3	71021		Glyco_hydro_3	2944	3733	2311	4345	4126	1176	736	4449	3599	1368	3265	4931	4345	3698	4610	4610	4506	6108	3844	2317
Glyco_hydro_28	Glycosyl_hydrolases_family_28	PF00295	325	GH28	69321		Glyco_hydro_28	1936	5004	2084	2386	3119	2449	1024	4053	3192	1894	5703	4289	3180	2339	2671	4733	6217	6007	4445	2596
Glyco_hydro_77	4-alpha-glucanotransferase	PF02446	467	GH77	57846		Glyco_hydro_77	2901	2675	2884	4006	3531	753	900	3515	3020	949	2083	3669	3135	4185	4347	3864	2569	4178	2789	1893
Glyco_hydro_127	Beta-L-arabinofuranosidase,_GH127	PF07944	519	GH127	54939		Glyco_hydro_127	1985	3161	1909	2684	2602	1368	733	3419	2966	1256	3293	3582	2998	2384	2560	3547	4356	5095	3087	1954
Glyco_hydro_2_C	Glycosyl_hydrolases_family_2,_TIM_barrel_domain	PF02836	302	GH2 (C-term subdomain)	48959		Glyco_hydro_2_C	2018	2801	1672	2306	2454	1038	982	2994	3079	1111	2717	3357	2697	2170	2746	3045	3292	4029	2769	1682
Glyco_hydro_3_C	Glycosyl_hydrolase_family_3_C-terminal_domain	PF01915	204	GH3 (C-term subdomain)	47326		Glyco_hydro_3_C	1695	2545	1675	2620	2354	1006	414	3013	2417	1102	2504	2931	2831	2152	2392	3222	3621	4292	2799	1741
Cellulase	Cellulase_(glycosyl_hydrolase_family_5)	PF00150	281	GH5	46985		Cellulase	1494	3082	1601	2476	2225	1120	558	2977	2313	1205	3013	3040	2344	2006	2136	3316	3446	3945	3061	1627
Glyco_hydro_92	Glycosyl_hydrolase_family_92	PF07971	462	GH92	42737		Glyco_hydro_92	1089	2570	2128	1834	1560	551	308	3571	2247	1097	2194	2255	2669	1180	1206	2510	4258	4147	2962	2401
Glyco_hydro_106	alpha-L-rhamnosidase	PF17132	740	GH106	38034		Glyco_hydro_106	884	2776	1217	1212	1508	1387	529	2212	2077	1112	3213	2144	1908	1008	1238	2608	3716	3363	2346	1576
Melibiase	Melibiase	PF02065	347	GH27	37350		Melibiase	2082	1733	1593	2401	2579	553	512	2163	1130	600	1355	2546	2255	2778	2948	2441	1823	2850	1815	1193
Glyco_hydro_36	Glycosyl_hydrolase_36_superfamily,_catalytic_domain	PF17167	423	GH36	36483		Glyco_hydro_36	1934	1827	898	2413	2684	604	396	2096	1116	581	1581	2538	2190	2547	2780	2302	2006	3154	1910	926
Glyco_hydro_2_N	Glycosyl_hydrolases_family_2,_sugar_binding_domain	PF02837	169	GH2 (N-term subdomain)	30959		Glyco_hydro_2_N	957	2187	1057	1213	1417	920	568	1846	1473	836	2126	2021	1530	1098	1392	2282	2379	2507	1975	1175
Glyco_hydro_97	Glycoside_hydrolase_97	PF10566	281	GH97	30624		Glyco_hydro_97	715	1996	1300	944	1140	785	425	2074	1709	833	2183	1889	1846	701	914	1954	2971	3104	1709	1432
Glyco_hydro_32N	Glycosyl_hydrolases_family_32_N-terminal_domain	PF00251	305	GH32 (N-term subdomain)	28649		Glyco_hydro_32N	1704	1149	1603	1265	2045	369	1387	1437	985	454	943	1772	1367	2103	2339	1921	1540	1886	1324	1056
Glyco_hydro_57	Glycosyl_hydrolase_family_57	PF03065	325	GH57	27276		Glyco_hydro_57	596	1994	932	903	1191	723	275	1757	1275	861	1841	1716	1579	738	891	2024	2358	2653	1891	1078
Glyco_hydro_10	Glycosyl_hydrolase_family_10	PF00331	316	GH10	24205		Glyco_hydro_10	741	1461	767	972	1101	671	386	1408	1684	609	1632	1585	1265	892	982	1521	2163	2148	1326	891
Glyco_hydro_53	Glycosyl_hydrolase_family_53	PF07745	340	GH53	23561		Glyco_hydro_53	1804	1068	495	897	1938	289	272	919	1115	287	742	1548	1295	2134	2012	1452	1610	1871	1319	494
Glyco_hydro_20	Glycosyl_hydrolase_family_20,_catalytic_domain	PF00728	354	GH20	23403		Glyco_hydro_20	656	1997	902	794	1139	290	171	1617	914	695	1357	1391	1082	815	1020	2328	1634	1729	1939	933
Glyco_hydro_92N	Glycosyl_hydrolase_family_92_N-terminal_domain	PF17678	237	GH92 (N-term subdomain)	21167		Glyco_hydro_92N	496	1178	1060	845	733	315	148	1880	1148	511	1018	1152	1362	568	580	1119	2206	2301	1421	1126
Alpha-L-AF_C	Alpha-L-arabinofuranosidase_C-terminal_domain	PF06964	168	GH30	20246		Alpha-L-AF_C	918	1165	536	1096	1199	496	261	1117	902	479	1195	1482	1097	1104	1193	1323	1237	1608	1198	640
Glyco_hydro_35	Glycosyl_hydrolases_family_35	PF01301	316	GH35	18713		Glyco_hydro_35	600	1341	559	929	873	564	240	1143	569	442	1535	1295	877	673	883	1533	1239	1568	1147	703
Glyco_hydro_115	Glycosyl_hydrolase_family_115	PF15979	339	GH115	18319		Glyco_hydro_115	555	1190	708	747	798	546	238	1170	1177	449	1367	1267	850	593	702	1169	1528	1543	966	756
Bac_rhamnosid6H	Bacterial_alpha-L-rhamnosidase_6_hairpin_glycosidase_domain	PF17389	340	GH33	17993		Bac_rhamnosid6H	470	972	661	1422	686	476	230	1372	791	366	1107	963	1385	579	736	994	1416	1932	849	586
Glyco_hydro_18	Glycosyl_hydrolases_family_18	PF00704	312	GH18	16659		Glyco_hydro_18	1124	707	322	1314	1332	114	135	1012	624	246	355	1193	1138	1479	1723	927	550	1217	865	282
Glucosaminidase	Mannosyl-glycoprotein_endo-beta-N-acetylglucosaminidase	PF01832	87	GH73	14804		Glucosaminidase	527	776	805	609	623	248	1087	782	1059	356	690	872	841	460	474	976	1137	1169	787	526
GH97_N	Glycosyl-hydrolase_97_N-terminal	PF14508	232	GH97 (N-term subdomain)	14287		GH97_N	305	977	521	402	531	379	190	846	800	415	989	864	841	348	427	924	1517	1514	833	664
Glyco_hydro_125	Metal-independent_alpha-mannosidase_(GH125)	PF06824	416	GH125	13935		Glyco_hydro_125	454	632	847	761	641	254	177	1102	754	202	589	733	1023	551	566	790	1103	1370	603	783
Glyco_hydro_26	Glycosyl_hydrolase_family_26	PF02156	311	GH26	13460		Glyco_hydro_26	479	853	458	458	748	336	150	764	754	307	838	785	648	661	669	965	1041	1169	861	516
Glyco_hydro_16	Glycosyl_hydrolases_family_16	PF00722	177	GH16	12875		Glyco_hydro_16	406	908	481	508	573	221	117	809	652	328	745	684	647	505	546	1121	1100	1149	841	534
Glyco_hydro_36N	Glycosyl_hydrolase_family_36_N-terminal_domain	PF16875	253	GH36 (N-term subdomain)	12868		Glyco_hydro_36N	655	635	645	685	774	225	172	703	573	247	595	828	722	835	868	747	854	945	707	453
Glyco_transf_36	Glycosyltransferase_family_36	PF06165	251	GT36/GH94	12804		Glyco_transf_36	891	436	251	930	1033	96	109	705	1118	150	281	922	743	1116	1124	766	482	829	593	229
Glyco_hydro_67M	Glycosyl_hydrolase_family_67_middle_domain	PF07488	325	GH67 (mid subdomain)	12701		Glyco_hydro_67M	262	899	402	336	530	422	219	759	267	389	1021	910	768	274	434	992	1268	1284	729	536
Glyco_hydro_25	Glycosyl_hydrolases_family_25	PF01183	178	GH25	12476		Glyco_hydro_25	1044	335	401	921	1042	40	897	659	682	59	112	796	537	1404	1180	752	174	655	613	173
Glyco_hydro_8	Glycosyl_hydrolases_family_8	PF01270	342	GH8	12359		Glyco_hydro_8	745	438	581	490	753	128	1419	465	1168	117	329	1025	541	754	734	662	519	730	453	308
Glyco_hydro_30	Glycosyl_hydrolase_family_30_TIM-barrel_domain	PF02055	348	GH30 (TIM-barrel_domain)	9425		Glyco_hydro_30	248	613	330	428	445	253	100	609	541	220	711	603	562	269	328	650	796	810	512	397
Pectinesterase	Pectinesterase	PF01095	298		8247		Pectinesterase	202	661	246	257	369	319	104	479	47	254	780	577	459	211	284	583	804	747	546	318
Glyco_hydro_42	Beta-galactosidase	PF02449	374	GH42	8110		Glyco_hydro_42	422	252	281	693	524	79	118	549	660	126	219	517	530	538	640	394	349	701	296	222
Melibiase_2	Alpha_galactosidase_A	PF16499	284	GH36	8033		Melibiase_2	411	441	265	509	458	132	87	508	215	180	381	742	355	488	509	556	357	606	564	269
Bgal_small_N	Beta_galactosidase_small_chain	PF02929	242	GH42 (SUBDOM)	7956		Bgal_small_N	319	530	244	282	419	226	103	467	289	195	582	579	379	382	474	554	534	604	502	292
Fn3-like	Fibronectin_type_III-like_domain	PF14310	71		7771		Fn3-like	257	424	253	532	411	142	74	538	447	147	392	491	471	342	433	578	569	618	362	290
GH43_C2	Beta_xylosidase_C-terminal_Concanavalin_A-like_domain	PF17851	202		7587		GH43_C2	396	380	209	323	461	134	102	440	456	116	396	479	350	486	446	428	575	711	422	277
GH97_C	Glycosyl-hydrolase_97_C-terminal,_oligomerisation	PF14509	97	GH97 (C-term subdomain)	6463		GH97_C	118	445	216	166	244	191	72	412	354	152	469	338	401	142	213	411	648	712	420	339
Glyco_hydro_2	Glycosyl_hydrolases_family_2	PF00703	110	GH2	5681		Glyco_hydro_2	174	468	207	234	268	212	73	311	209	135	432	430	250	209	250	436	360	415	406	202
DUF2264	Uncharacterized_protein_conserved_in_bacteria_(DUF2264)	PF10022	353		5465		DUF2264	107	418	155	108	227	142	65	237	688	176	442	421	171	138	170	398	383	422	383	214
Glyco_hydro_108	Glycosyl_hydrolase_108	PF05838	85	GH108	4430		Glyco_hydro_108	95	363	90	93	214	170	59	223	231	140	449	338	210	98	156	339	369	340	290	163
Glyco_hydro_4C	Family_4_glycosyl_hydrolase_C-terminal_domain	PF11975	208	GH4 (C-term subdomain)	4336		Glyco_hydro_4C	354	90	241	413	289	1	23	237	195	18	5	352	254	418	479	254	36	344	158	175
NAGidase	beta-N-acetylglucosaminidase	PF07555	292		4275		NAGidase	139	451	117	108	199	65	30	275	197	152	281	259	160	167	187	371	267	339	382	129
Glyco_hydro_65m	Glycosyl_hydrolase_family_65_central_catalytic_domain	PF03632	387	GH65 (mid subdomain)	4241		Glyco_hydro_65m	161	189	202	206	258	12	755	224	95	60	91	392	317	141	241	260	86	260	215	76
Glyco_hydro_63	Glycosyl_hydrolase_family_63_C-terminal_domain	PF03200	491	GH63 (C-term subdomain)	4159		Glyco_hydro_63	133	385	95	136	211	146	44	190	161	139	394	305	184	108	145	325	311	310	292	145
Glyco_hydro_36C	Glycosyl_hydrolase_family_36_C-terminal_domain	PF16874	77	GH36 (C-term subdomain)	4098		Glyco_hydro_36C	111	222	244	119	163	80	61	231	490	138	234	213	156	108	134	233	393	326	237	205
Amidase_2	N-acetylmuramoyl-L-alanine_amidase	PF01510	126		4069		Amidase_2	438	90	47	429	470	5	27	204	98	9	4	278	173	542	522	253	8	259	193	20
Glyco_hydro_42M	Beta-galactosidase_trimerisation_domain	PF08532	207	GH42 (mid subdomain)	3876		Glyco_hydro_42M	258	88	118	389	329	11	67	253	113	16	28	256	295	372	386	200	142	357	130	68
Glyco_hydro_4	Family_4_glycosyl_hydrolase	PF02056	183	GH4	3864		Glyco_hydro_4	309	76	190	483	312	0	23	247	187	11	3	285	216	381	488	145	20	269	105	114
Glyco_hydro_32C	Glycosyl_hydrolases_family_32_C_terminal	PF08244	158	GH32 (C-term subdomain)	3828		Glyco_hydro_32C	201	126	215	195	216	41	434	146	331	47	133	253	180	300	241	212	128	196	153	80
F5_F8_type_C	F5/8_type_C_domain	PF00754	127		3551		F5_F8_type_C	108	316	98	90	161	54	16	247	76	133	284	244	156	112	148	348	232	271	321	136
Glyco_hydro_85	Glycosyl_hydrolase_family_85	PF03644	302	GH85	3537		Glyco_hydro_85	382	150	85	181	378	11	30	152	50	32	33	250	112	457	422	281	41	178	251	61
Phosphorylase	Carbohydrate_phosphorylase	PF00343	711		3526		Phosphorylase	275	95	176	332	356	4	61	189	13	21	18	293	185	434	460	210	14	189	119	82
Glyco_hydro_67C	Glycosyl_hydrolase_family_67_C-terminus	PF07477	223	GH67 (C-term subdomain)	3511		Glyco_hydro_67C	83	202	110	152	139	101	56	203	286	69	226	282	220	90	118	243	315	337	150	129
GH115_C	Gylcosyl_hydrolase_family_115_C-terminal_domain	PF17829	172	GH115 (C-term subdomain)	3481		GH115_C	74	276	146	86	134	109	47	189	120	115	313	238	162	71	101	251	333	333	215	168
SASA	Carbohydrate_esterase,_sialic_acid-specific_acetylesterase	PF03629	226		3450		SASA	72	239	133	107	130	87	53	199	181	91	270	208	210	77	113	230	374	329	206	141
Gal_mutarotas_2	Galactose_mutarotase-like	PF13802	66		3439		Gal_mutarotas_2	228	135	81	239	267	38	35	223	255	39	98	219	169	319	253	155	158	242	189	97
Glyco_hydro2_C5	Glycoside_hydrolase_family_2_C-terminal_domain_5	PF18565	103	GH2 (C-term subdomain)	3255		Glyco_hydro2_C5	67	254	125	130	138	81	40	152	172	72	267	231	162	93	131	233	264	313	194	136
DUF5110	Domain_of_unknown_function_(DUF5110)	PF17137	72		2968		DUF5110	68	199	75	88	132	94	48	151	151	84	245	181	148	99	107	185	293	322	194	104
Glyco_hydro_9	Glycosyl_hydrolase_family_9	PF00759	411	GH9	2962		Glyco_hydro_9	107	168	74	201	141	31	20	267	204	42	90	181	181	139	162	206	186	300	162	100
CBM_4_9	Carbohydrate_binding_domain	PF02018	138		2951		CBM_4_9	117	228	87	76	143	100	36	143	109	80	257	203	138	147	114	200	246	206	215	106
Alginate_lyase	Alginate_lyase	PF05426	272		2761		Alginate_lyase	50	146	118	81	78	105	52	152	179	84	250	98	139	64	78	141	361	279	141	165
Glyco_hydro_66	Glycosyl_hydrolase_family_66	PF13199	551	GH66	2730		Glyco_hydro_66	45	110	75	120	62	42	18	233	184	37	108	138	212	61	54	118	462	356	113	182
Bac_rhamnosid_N	Alpha-L-rhamnosidase_N-terminal_domain	PF08531	172	GH78 (N-term subdomain)	2547		Bac_rhamnosid_N	86	135	82	150	69	56	26	130	332	64	201	145	102	83	78	165	220	195	138	90
Glyco_hydro_39	Glycosyl_hydrolases_family_39	PF01229	486	GH39	2432		Glyco_hydro_39	202	57	30	171	180	3	23	90	84	12	3	344	162	187	319	169	2	284	106	4
Glyco_hydro_38C	Glycosyl_hydrolases_family_38_C-terminal_domain	PF07748	214	GH38 (C-term subdomain)	2178		Glyco_hydro_38C	157	51	148	225	197	5	22	137	53	7	13	130	140	211	204	102	58	149	79	90
Glyco_hydro_65N	Glycosyl_hydrolase_family_65,_N-terminal_domain	PF03636	228	GH65 (N-term subdomain)	2130		Glyco_hydro_65N	70	58	97	185	133	1	436	106	195	11	13	149	174	84	103	98	12	122	65	18
Glyco_hydro_38N	Glycosyl_hydrolases_family_38_N-terminal_domain	PF01074	289	GH38 (N-term subdomain)	2041		Glyco_hydro_38N	131	68	60	195	152	7	21	117	112	7	16	108	166	194	204	122	60	191	80	30
DUF4982	Domain_of_unknown_function_(DUF4982)	PF16355	61		1891		DUF4982	62	116	50	87	76	42	13	120	179	46	122	122	97	66	95	109	163	155	110	61
Trehalase	Trehalase	PF01204	512	GH37	1886		Trehalase	38	178	57	73	97	47	15	103	73	46	138	143	107	43	106	165	137	140	105	75
Pectate_lyase_3	Pectate_lyase_superfamily_protein	PF12708	215		1873		Pectate_lyase_3	73	161	36	69	81	69	22	117	24	62	146	122	97	92	88	118	149	170	117	60
Bac_rhamnosid	Bacterial_alpha-L-rhamnosidase_concanavalin-like_domain	PF05592	102	GH78	1788		Bac_rhamnosid	51	77	104	124	56	51	21	142	94	29	82	107	120	69	81	103	160	169	96	52
Glyco_hydro_20b	Glycosyl_hydrolase_family_20,_domain_2	PF02838	124	GH20 (subdomain #2)	1577		Glyco_hydro_20b	51	124	53	50	70	20	9	110	67	47	92	126	69	44	65	122	115	149	121	73
DUF5597	Domain_of_unknown_function_(DUF5597)	PF18120	133		1517		DUF5597	36	108	42	30	65	40	16	94	74	35	130	120	82	28	38	87	159	165	106	62
Beta-lactamase	Beta-lactamase	PF00144	330		1406		Beta-lactamase	30	108	54	40	65	29	21	77	63	33	107	92	81	19	38	94	125	157	87	86
Bac_rhamnosid_C	Bacterial_alpha-L-rhamnosidase_C-terminal_domain	PF17390	78	GH78 (C-term subdomain)	1196		Bac_rhamnosid_C	22	79	53	39	39	48	23	60	55	33	87	48	74	29	41	78	129	141	70	48
CBM_6	Carbohydrate_binding_module_(family_6)	PF03422	125		1186		CBM_6	16	49	41	39	32	23	23	66	86	13	65	78	93	22	23	55	157	173	60	72
Lipase_GDSL_2	GDSL-like_Lipase/Acylhydrolase_family	PF13472	179		1157		Lipase_GDSL_2	25	90	34	41	36	46	21	61	0	36	108	52	57	32	30	87	137	130	100	34
PTS_EIIC	Phosphotransferase_system,_EIIC	PF02378	324		1107		PTS_EIIC	48	33	135	82	71	11	58	80	51	4	20	72	88	41	99	59	30	56	27	42
PMI_typeI	Phosphomannose_isomerase_type_I	PF01238	373		981		PMI_typeI	112	22	20	84	118	1	12	57	2	8	0	95	33	120	121	60	0	69	46	1
Malt_amylase_C	Maltogenic_Amylase,_C-terminal_domain	PF16657	75		896		Malt_amylase_C	76	20	39	70	68	0	57	64	26	3	4	61	57	110	101	31	6	50	39	14
RicinB_lectin_2	Ricin-type_beta-trefoil_lectin_domain-like	PF14200	89		871		RicinB_lectin_2	41	35	20	28	68	8	10	50	52	12	20	104	49	62	47	63	53	77	45	27
Glyco_hydro_101	Endo-alpha-N-acetylgalactosaminidase	PF12905	273	GH101	864		Glyco_hydro_101	65	60	9	28	69	16	7	51	36	24	64	67	28	50	86	54	36	45	47	22
BNR_2	BNR_repeat-like_domain	PF13088	278		850		BNR_2	18	51	20	16	33	50	18	48	16	25	60	52	42	24	31	53	106	81	69	37
SH3_5	Bacterial_SH3_domain	PF08460	65		846		SH3_5	27	6	99	6	4	3	372	16	195	10	10	39	6	4	3	11	12	5	9	9
RGI_lyase	Rhamnogalacturonan_I_lyases_beta-sheet_domain	PF18370	86		808		RGI_lyase	24	65	24	23	56	30	2	35	23	28	84	52	17	24	21	69	65	45	69	52
SH3_3	Bacterial_SH3_domain	PF08239	55		685		SH3_3	63	24	10	85	60	1	6	41	25	6	1	62	34	61	61	54	4	31	55	1
DUF4975	Domain_of_unknown_function_(DUF4975)	PF16346	174		673		DUF4975	14	48	21	10	30	14	2	23	46	29	58	25	20	25	24	89	69	60	46	20
DUF4968	Domain_of_unknown_function_(DUF4968)	PF16338	94		665		DUF4968	38	10	65	20	13	7	224	20	11	7	11	62	21	21	14	16	36	30	22	17
Glyco_hydro_30C	Glycosyl_hydrolase_family_30_beta_sandwich_domain	PF17189	65	GH30 (C-term subdomain)	648		Glyco_hydro_30C	3	42	20	28	25	10	6	51	46	3	23	48	47	23	9	58	87	53	30	36
Alpha-amylase_N	Alpha_amylase,_N-terminal_ig-like_domain	PF02903	120	GH13 (N-term subdomain)	607		Alpha-amylase_N	31	4	49	16	15	0	160	18	166	5	5	33	20	14	37	9	4	13	4	4
Glyco_hydro_76	Glycosyl_hydrolase_family_76	PF03663	366	GH76	591		Glyco_hydro_76	13	35	23	28	36	19	6	50	33	16	27	49	33	13	14	33	55	64	19	25
Glyco_hydro_42C	Beta-galactosidase_C-terminal_domain	PF08533	58	GH42 (C-term subdomain)	591		Glyco_hydro_42C	21	5	61	9	5	0	269	17	127	3	9	20	3	4	3	8	12	3	8	4
Phage_lysozyme	Phage_lysozyme	PF00959	109	GH24	545		Phage_lysozyme	25	15	14	51	36	5	5	44	37	5	8	29	43	39	42	28	31	60	19	9
Alpha-mann_mid	Alpha_mannosidase_middle_domain	PF09261	96	GH38 (mid subdomain)	535		Alpha-mann_mid	51	13	18	39	39	2	1	25	38	7	1	25	42	55	74	20	4	35	36	10
PG_binding_3	Predicted_Peptidoglycan_domain	PF09374	76		505		PG_binding_3	14	55	22	9	18	3	8	26	0	4	50	41	22	12	18	44	51	32	54	22
LysM	LysM_domain	PF01476	44	CBM50	464		LysM	18	11	38	29	29	1	12	16	53	12	2	34	36	25	24	15	37	33	11	28
Glyco_trans_2_3	Glycosyl_transferase_family_group_2	PF13632	197		461		Glyco_trans_2_3	4	11	116	47	20	4	25	40	11	2	17	9	34	2	9	19	19	15	6	51
CBM_48	Carbohydrate-binding_module_48_(Isoamylase_N-terminal_domain)	PF02922	84		446		CBM_48	41	11	9	39	34	0	1	19	1	0	0	24	27	94	58	26	0	37	20	5
Esterase	Putative_esterase	PF00756	251		441		Esterase	9	18	33	17	10	13	10	34	0	13	34	21	35	4	11	23	64	42	25	25
Melibiase_C	Alpha_galactosidase_C-terminal_beta_sandwich_domain	PF17801	71	GH27 (C-term subdomain)	420		Melibiase_C	12	36	6	7	21	15	5	32	18	7	36	37	17	7	16	48	41	22	32	5
fn3	Fibronectin_type_III_domain	PF00041	85		409		fn3	18	3	42	4	1	2	186	10	61	6	3	26	5	3	9	6	7	3	6	8
Amidase_3	N-acetylmuramoyl-L-alanine_amidase	PF01520	175		397		Amidase_3	24	9	41	31	18	0	0	20	8	2	0	13	26	64	46	13	8	33	16	25
Aldose_epim	Aldose_1-epimerase	PF01263	301		384		Aldose_epim	14	21	18	15	12	6	9	25	0	7	26	18	19	7	17	31	36	54	25	24
Peptidase_M23	Peptidase_family_M23	PF01551	96		380		Peptidase_M23	13	14	7	26	23	6	2	19	3	10	21	35	34	25	44	28	13	35	13	9
CHAP	CHAP_domain	PF05257	83		379		CHAP	17	7	7	34	42	2	2	28	8	2	1	43	23	43	32	26	3	32	25	2
Glyco_hydro_98M	Glycosyl_hydrolase_family_98	PF08306	328	GH98 (mid subdomain)	375		Glyco_hydro_98M	12	5	6	17	22	0	4	24	20	0	1	86	21	29	21	18	21	42	17	9
SLH	S-layer_homology_domain	PF00395	45		363		SLH	41	10	1	38	31	1	2	10	7	0	2	31	17	64	43	35	1	13	15	1
Glyco_hydro_68	Levansucrase/Invertase	PF02435	424	GH68	317		Glyco_hydro_68	19	1	30	4	5	2	92	6	28	7	4	75	4	5	4	15	3	2	9	2
Glyco_hydro_59	Glycosyl_hydrolase_family_59	PF02057	294	GH59	316		Glyco_hydro_59	24	8	1	16	23	0	5	7	18	5	0	99	13	31	31	20	2	3	10	0
Glyco_hydro_75	Fungal_chitosanase_of_glycosyl_hydrolase_group_75	PF07335	163	GH75	291		Glyco_hydro_75	2	43	0	5	17	2	3	13	1	7	14	26	6	3	22	96	3	12	13	3
DUF4980	Domain_of_unknown_function_(DUF4980)	PF16352	104		264		DUF4980	6	16	11	8	8	1	1	21	7	10	14	13	19	4	8	19	38	38	13	9
CBM_20	Starch_binding_domain	PF00686	97		257		CBM_20	6	17	9	3	12	2	2	18	9	12	19	14	6	9	5	29	22	36	9	18
DUF4981	Domain_of_unknown_function(DUF4981)	PF16353	87		248		DUF4981	21	14	1	23	20	1	0	7	17	0	6	14	22	17	31	16	2	14	16	6
Cyc-maltodext_C	Cyclo-malto-dextrinase_C-terminal_domain	PF10438	76	GH13 (C-term subdomain)	236		Cyc-maltodext_C	6	15	1	22	6	0	1	19	10	0	8	19	42	14	9	18	6	23	16	1
COesterase	Carboxylesterase_family	PF00135	512		222		COesterase	26	8	3	17	17	0	1	19	8	2	0	14	8	20	26	14	3	30	6	0
Malectin	Malectin_domain	PF11721	165		209		Malectin	5	19	4	21	7	0	2	13	8	6	7	18	22	4	5	17	9	21	10	11
Glyco_hydro38C2	Glycosyl_hydrolases_family_38_C-terminal_beta_sandwich_domain	PF17677	69	GH38 (C-term subdomain)	206		Glyco_hydro38C2	25	5	0	32	15	0	1	4	5	0	0	16	13	22	26	11	0	18	12	1
Glyco_hydr_30_2	O-Glycosyl_hydrolase_family_30	PF14587	366	GH30 (subdomain #2)	158		Glyco_hydr_30_2	9	7	2	4	4	4	1	7	3	4	16	10	10	3	7	12	19	21	13	2
GH43_C	C-terminal_lipocalin-like_domain	PF16369	103	GH43 (C-term subdomain)	154		GH43_C	20	2	4	18	22	0	1	14	0	1	0	9	7	9	15	9	2	9	10	2
Glyco_hydro81C	Glycosyl_hydrolase_family_81_C-terminal_domain	PF17652	349	GH81 (C-term subdomain)	148		Glyco_hydro81C	4	21	1	0	5	12	5	0	1	8	25	27	0	6	3	14	0	0	16	0
Thioredox_DsbH	Protein_of_unknown_function,_DUF255	PF03190	163		143		Thioredox_DsbH	13	5	1	8	25	0	0	3	0	4	0	11	4	23	13	15	2	2	14	0
Glyco_hydro_17	Glycosyl_hydrolases_family_17	PF00332	313	GH17	131		Glyco_hydro_17	13	0	1	0	0	3	25	0	16	27	19	19	2	0	0	0	4	1	0	1
Glyco_hydro_67N	Glycosyl_hydrolase_family_67_N-terminus	PF03648	122	GH67 (N-term subdomain)	121		Glyco_hydro_67N	1	10	3	6	7	0	2	7	1	1	1	7	14	9	10	6	3	16	8	9
CHB_HEX_C_1	Chitobiase/beta-hexosaminidase_C-terminal_domain	PF13290	67		121		CHB_HEX_C_1	2	7	8	6	2	0	2	11	4	1	1	5	14	0	3	8	19	12	3	13
PG_binding_1	Putative_peptidoglycan_binding_domain	PF01471	57		120		PG_binding_1	1	0	12	2	4	1	0	4	0	0	4	11	11	0	5	19	4	26	5	11
Cohesin	Cohesin_domain	PF00963	139		111		Cohesin	8	4	5	2	11	3	1	9	0	1	6	6	2	11	6	7	6	11	11	1
CW_7	CW_7_repeat	PF08230	40		110		CW_7	8	5	0	3	6	0	0	6	11	0	0	21	8	9	6	11	0	13	1	2
Glyco_hydro_44	Glycoside_hydrolase_family_44	PF12891	234	GH44	106		Glyco_hydro_44	3	9	2	21	9	1	0	15	5	0	0	12	4	5	2	9	1	2	6	0
Glyco_hydro_48	Glycosyl_hydrolase_family_48	PF02011	622	GH48	95		Glyco_hydro_48	1	13	0	11	7	0	1	15	1	0	0	5	4	7	8	15	0	3	4	0
Flg_new	Listeria-Bacteroides_repeat_domain_(List_Bact_rpt)	PF09479	65		95		Flg_new	9	1	0	7	12	0	2	2	0	0	0	7	4	21	13	6	0	3	8	0
Fucosidase_C	Alpha-L-fucosidase_C-terminal_domain	PF16757	90	GH29 (C-TERM SUBDOM)	95		Fucosidase_C	1	1	8	2	2	1	1	3	5	0	6	10	14	2	3	8	7	15	0	6
GDPD	Glycerophosphoryl_diester_phosphodiesterase_family	PF03009	259		93		GDPD	1	4	0	3	2	2	0	9	0	6	3	5	5	4	0	9	11	11	9	9
GHL6	Hypothetical_glycosyl_hydrolase_6	PF14871	137	hypothetical glycoside hydrolases - GHL6	92		GHL6	4	4	0	13	7	0	0	5	8	0	0	6	9	4	8	8	0	14	2	0
CBM65_1	Carbohydrate_binding_module_65_domain_1	PF18259	112	CBM65	91		CBM65_1	5	6	0	5	7	0	1	1	5	0	0	7	6	15	8	9	0	11	5	0
BNR_4	BNR_repeat-containing_family_member	PF15892	273		88		BNR_4	2	11	2	0	0	4	4	7	3	3	16	5	4	0	5	9	0	7	0	6
Glycoamylase	Putative_glucoamylase	PF10091	221	GH144	86		Glycoamylase	4	2	3	13	5	0	0	7	9	0	0	5	8	7	3	5	0	12	3	0
PUD	Bacterial_pullanase-associated_domain	PF03714	92		85		PUD	0	1	3	26	1	0	0	12	8	0	0	4	6	0	11	3	0	8	1	1
CBM26	Starch-binding_module_26	PF16738	69	CBM26	85		CBM26	1	9	0	0	3	5	0	3	0	0	6	5	8	1	2	7	20	12	3	0
Glyco_hydro_65C	Glycosyl_hydrolase_family_65,_C-terminal_domain	PF03633	51	GH65 (C-TERM SUBDOM)	83		Glyco_hydro_65C	3	0	2	1	0	0	7	2	36	0	0	8	0	1	1	2	4	13	2	1
HTH_18	Helix-turn-helix_domain	PF12833	81		82		HTH_18	4	2	18	5	3	0	0	6	1	0	1	1	0	5	13	2	3	1	1	16
Ig_mannosidase	Ig-fold_domain	PF17753	81		82		Ig_mannosidase	3	3	0	4	9	0	1	6	5	1	0	9	5	16	7	3	1	8	1	0
HAD_2	Haloacid_dehalogenase-like_hydrolase	PF13419	178		78		HAD_2	1	8	1	7	3	0	0	9	2	0	0	7	13	3	4	3	0	11	5	1
Glyco_H_20C_C	Glycoside_Hydrolase_20C_C-terminal_domain	PF18088	194	GH20 (C-TERM SUBDOM)	77		Glyco_H_20C_C	20	0	1	5	6	0	0	2	0	0	0	10	4	3	8	6	0	9	3	0
NLPC_P60	NlpC/P60_family	PF00877	105		74		NLPC_P60	5	3	2	5	2	0	0	3	0	1	3	6	6	6	8	7	4	4	9	0
Cyc-maltodext_N	Cyclomaltodextrinase,_N-terminal	PF09087	88		68		Cyc-maltodext_N	0	3	4	3	5	1	1	4	0	0	3	8	4	0	1	8	14	3	0	6
AXE1	Acetyl_xylan_esterase_(AXE1)	PF05448	317		67		AXE1	0	3	0	0	2	4	0	0	1	1	4	1	3	1	1	8	23	10	5	0
Big_2	Bacterial_Ig-like_domain_(group_2)	PF02368	79		65		Big_2	5	0	0	7	3	0	0	4	14	0	0	12	2	3	3	1	0	5	3	3
ThuA	Trehalose_utilisation	PF06283	210		65		ThuA	1	3	0	3	0	0	0	4	0	2	7	1	2	3	4	1	11	14	1	8
Polysacc_deac_1	Polysaccharide_deacetylase	PF01522	124		55		Polysacc_deac_1	3	1	4	4	4	0	0	6	4	0	0	5	3	5	7	3	2	2	1	1
Alpha-amylase_C	Alpha_amylase,_C-terminal_all-beta_domain	PF02806	96	GH13 (C-TERM SUBDOM)	53		Alpha-amylase_C	0	0	7	5	0	0	0	15	1	0	0	0	5	0	0	0	2	4	0	14
Glyco_hydro_129	Glycosyl_hydrolases_related_to_GH101_family,_GH129	PF11308	324	GH129	47		Glyco_hydro_129	6	0	0	1	10	1	0	0	6	1	0	5	1	3	4	2	0	5	2	0
Laminin_G_3	Concanavalin_A-like_lectin/glucanases_superfamily	PF13385	152		47		Laminin_G_3	4	5	0	5	3	0	0	2	1	0	0	4	4	5	4	4	0	5	1	0
Glyco_hydro_79n	Glycosyl_hydrolase_family_79,_N-terminal_domain	PF03662	318	GH79 (N-TERM SUBDOM)	44		Glyco_hydro_79n	6	0	0	4	3	0	4	0	2	2	1	7	2	2	4	2	0	1	4	0
NAGLU_C	Alpha-N-acetylglucosaminidase_(NAGLU)_C-terminal_domain	PF12972	266	GH89 (C-TERM SUBDOM)	42		NAGLU_C	0	0	1	0	1	0	0	3	0	0	3	0	4	1	1	2	11	7	2	6
Fn3_assoc	Fn3_associated	PF13287	59		41		Fn3_assoc	0	1	0	4	0	0	0	3	0	1	0	0	8	2	1	4	6	11	0	0
Glyco_hydro_14	Glycosyl_hydrolase_family_14	PF01373	402	GH14	40		Glyco_hydro_14	2	0	1	0	0	1	10	0	2	10	6	6	1	0	0	0	0	0	1	0
Glyco_hydro_64	Beta-1,3-glucanase	PF16483	369	GH64	39		Glyco_hydro_64	4	0	1	3	0	0	1	10	10	0	0	0	3	1	0	0	0	5	1	0
Glyco_hydro_47	Glycosyl_hydrolase_family_47	PF01532	458	GH47	37		Glyco_hydro_47	3	0	4	0	1	2	10	0	4	4	5	2	0	0	0	1	1	0	0	0
CBM9_1	Carbohydrate_family_9_binding_domain-like	PF06452	185	CBM9	37		CBM9_1	0	0	2	3	5	0	0	0	3	0	0	1	3	6	2	3	0	2	7	0
DUF3459	Domain_of_unknown_function_(DUF3459)	PF11941	91		36		DUF3459	1	0	5	3	1	1	4	3	2	1	0	12	0	0	0	0	0	2	0	1
Cu_amine_oxidN1	Copper_amine_oxidase_N-terminal_domain	PF07833	94		35		Cu_amine_oxidN1	6	2	0	2	3	0	0	0	0	1	0	1	3	6	2	3	1	2	3	0
Ig_GlcNase	Exo-beta-D-glucosaminidase_Ig-fold_domain	PF18368	105		34		Ig_GlcNase	0	2	1	5	0	0	0	3	4	0	0	2	3	1	0	0	6	3	0	4
Glyco_hydro_11	Glycosyl_hydrolases_family_11	PF00457	178	GH11	32		Glyco_hydro_11	0	0	0	1	0	0	0	2	0	0	0	0	7	0	0	0	0	22	0	0
ChW	Clostridial_hydrophobic_W	PF07538	35		32		ChW	0	0	0	5	0	0	0	0	1	0	0	5	1	4	9	4	0	1	2	0
Glyco_transf_5	Starch_synthase_catalytic_domain	PF08323	244		32		Glyco_transf_5	4	2	0	7	2	0	0	2	0	0	0	2	1	4	4	1	0	2	1	0
GBS_Bsp-like	GBS_Bsp-like_repeat	PF08481	92		29		GBS_Bsp-like	2	2	0	2	1	0	0	0	0	1	0	0	1	6	10	3	0	1	0	0
Glyco_hydro_cc	Glycosyl_hydrolase_catalytic_core	PF11790	239	GH CATALYTIC CORE	29		Glyco_hydro_cc	0	2	3	3	0	0	1	4	5	0	1	1	1	1	0	0	0	1	5	1
Glyco_hydro_19	Chitinase_class_I	PF00182	232	GH19	27		Glyco_hydro_19	1	0	0	0	0	2	3	0	3	7	4	6	0	0	0	0	1	0	0	0
GalBD_like	Galactose-binding_domain-like	PF17974	190		27		GalBD_like	1	2	1	2	0	0	0	4	4	0	0	2	1	5	2	2	0	1	0	0
Glyco_hydro_15	Glycosyl_hydrolases_family_15	PF00723	448	GH15	25		Glyco_hydro_15	1	1	1	2	0	0	0	4	6	0	0	1	3	1	1	1	0	3	0	0
CBM_3	Cellulose_binding_domain	PF00942	82	CBM3	25		CBM_3	0	2	0	1	1	0	0	5	2	0	0	2	1	2	5	2	0	0	2	0
Glyco_hydro_100	Alkaline_and_neutral_invertase	PF12899	435	GH100	24		Glyco_hydro_100	0	0	1	0	0	3	7	0	2	5	5	1	0	0	0	0	0	0	0	0
DUF5011	Domain_of_unknown_function_(DUF5011)	PF16403	71		23		DUF5011	0	0	12	0	0	0	0	0	3	1	0	0	0	0	0	0	4	1	0	2
DUF4861	Domain_of_unknown_function_(DUF4861)	PF16153	373		22		DUF4861	1	0	0	1	1	0	0	0	0	0	0	3	5	3	1	4	0	2	0	1
Bac_A_amyl_C	Bacterial_Alpha_amylase_C-terminal_domain	PF18612	69	GH13 (C-TERM SUBDOM)	22		Bac_A_amyl_C	0	0	12	0	0	0	0	0	3	0	0	1	0	0	0	0	6	0	0	0
PKD	PKD_domain	PF00801	71		20		PKD	1	2	0	0	1	0	0	2	0	0	0	1	0	1	2	1	3	3	1	2
CBM_X2	Carbohydrate_binding_domain_X2	PF03442	83	CBMX2	20		CBM_X2	2	1	0	0	4	0	0	0	0	0	0	6	1	1	0	4	0	0	1	0
FAD_oxidored	FAD_dependent_oxidoreductase	PF12831	433		20		FAD_oxidored	1	0	0	1	1	0	0	0	0	0	0	3	2	1	0	1	5	2	3	0
Sulfatase	Sulfatase	PF00884	309		19		Sulfatase	0	4	0	0	1	0	0	0	0	1	0	0	0	1	0	11	1	0	0	0
Glyco_hydro_114	Glycoside-hydrolase_family_GH114	PF03537	232	GH114	17		Glyco_hydro_114	5	0	0	1	2	0	0	0	0	0	0	2	1	2	1	1	0	2	0	0
Trypan_PARP	Procyclic_acidic_repetitive_protein_(PARP)	PF05887	134		17		Trypan_PARP	0	1	0	2	2	0	0	0	0	0	0	0	1	5	3	2	0	1	0	0
DUF3416	Domain_of_unknown_function_(DUF3416)	PF11896	179		16		DUF3416	0	0	4	1	0	0	0	1	1	0	0	0	0	0	0	0	3	0	0	6
GHL10	Glycosyl_hydrolase-like_10	PF02638	311	hypothetical glycoside hydrolases - GHL10	15		GHL10	2	0	1	0	0	0	0	1	0	1	2	0	1	0	0	0	0	3	2	2
DUF1080	Domain_of_Unknown_Function_(DUF1080)	PF06439	185		15		DUF1080	0	2	0	0	1	0	4	2	0	0	0	0	0	0	2	3	0	1	0	0
Beta_helix	Right_handed_beta_helix_region	PF13229	158		15		Beta_helix	1	0	0	0	1	0	0	0	0	0	0	1	0	1	10	0	0	0	1	0
DUF1957	Domain_of_unknown_function_(DUF1957)	PF09210	101		14		DUF1957	1	0	3	1	0	0	0	2	2	0	0	1	1	1	0	0	0	2	0	0
Gram_pos_anchor	LPXTG_cell_wall_anchor_motif	PF00746	43		13		Gram_pos_anchor	1	0	2	0	1	0	1	0	4	0	1	1	0	1	0	0	0	0	1	0
Glyco_hyd_65N_2	Glycosyl_hydrolase_family_65,_N-terminal_domain	PF14498	237	GH65 (N-TERM SUBDOM)	13		Glyco_hyd_65N_2	2	1	0	0	1	0	0	0	0	0	0	2	0	2	1	2	0	1	1	0
CBM_35	Carbohydrate_binding_module_(family_35)	PF16990	121	CBM35	13		CBM_35	1	2	1	0	0	0	0	4	0	0	0	0	1	1	1	2	0	0	0	0
Gal_mutarotas_3	Galactose_mutarotase-like_fold_domain	PF18080	242	GH101 (N-TERM SUBDOM)	13		Gal_mutarotas_3	0	2	0	1	2	0	0	3	1	0	0	2	0	0	0	0	0	2	0	0
FGE-sulfatase	Sulfatase-modifying_factor_enzyme_1	PF03781	260		12		FGE-sulfatase	0	3	0	1	0	0	0	0	0	0	0	0	1	2	0	1	3	0	0	1
2-Hacid_dh_C	D-isomer_specific_2-hydroxyacid_dehydrogenase,_NAD_binding_domain	PF02826	178		11		2-Hacid_dh_C	4	0	0	0	0	0	0	0	0	0	0	0	1	2	1	1	0	0	2	0
Glyco_hyd_101C	Glycosyl_hydrolase_101_beta_sandwich_domain	PF17451	118		10		Glyco_hyd_101C	0	2	0	3	0	0	0	1	0	1	0	0	0	2	0	0	0	1	0	0
Mannosidase_ig	Mannosidase_Ig/CBM-like_domain	PF17786	95		10		Mannosidase_ig	0	0	0	0	0	0	0	1	5	0	0	0	1	0	0	2	0	1	0	0
Dockerin_1	Dockerin_type_I_domain	PF00404	58		9		Dockerin_1	0	2	0	0	1	0	0	2	2	0	0	0	0	0	0	1	0	1	0	0
X8	X8_domain	PF07983	76		9		X8	1	0	0	0	0	0	0	0	1	4	1	1	0	0	0	0	1	0	0	0
BACON	Putative_binding_domain,_N-terminal	PF13004	53		9		BACON	1	1	0	0	0	0	0	0	0	1	2	1	0	0	0	2	0	0	1	0
peroxidase	Peroxidase	PF00141	229		8		peroxidase	1	0	0	0	0	1	1	0	0	4	1	0	0	0	0	0	0	0	0	0
MFS_1	Major_Facilitator_Superfamily	PF07690	353		8		MFS_1	1	0	0	0	0	0	0	0	0	0	1	2	0	0	0	0	1	1	2	0
DUF1939	Domain_of_unknown_function_(DUF1939)	PF09154	57		8		DUF1939	1	1	0	1	0	0	0	1	0	0	0	0	0	1	0	0	0	0	3	0
LRR_5	BspA_type_Leucine_rich_repeat_region_(6_copies)	PF13306	128		8		LRR_5	1	0	0	1	2	0	0	2	0	0	0	2	0	0	0	0	0	0	0	0
Glyco_hydro_38	Glycosyl_hydrolases_family_38_C-terminal_domain_1	PF18438	111	GH38 (C-TERM SUBDOM)	8		Glyco_hydro_38	1	0	0	2	0	0	0	0	0	0	0	2	2	0	0	1	0	0	0	0
Pkinase	Protein_kinase_domain	PF00069	264		7		Pkinase	0	0	0	0	0	1	2	0	0	0	3	1	0	0	0	0	0	0	0	0
FIVAR	FIVAR_domain	PF07554	71		7		FIVAR	0	0	0	0	2	0	0	1	0	0	0	1	0	0	2	1	0	0	0	0
BetaGal_dom4_5	Beta-galactosidase_jelly_roll_domain	PF13364	114	GH35 (SUBDOM)	7		BetaGal_dom4_5	0	0	0	0	0	0	2	0	4	0	1	0	0	0	0	0	0	0	0	0
HemolysinCabind	RTX_calcium-binding_nonapeptide_repeat_(4_copies)	PF00353	36		6		HemolysinCabind	0	0	0	0	0	0	0	0	0	0	0	2	1	1	0	0	0	1	1	0
Big_4	Bacterial_Ig-like_domain_(group_4)	PF07532	59		6		Big_4	0	1	0	0	1	0	0	0	0	0	0	1	0	0	0	2	0	0	1	0
gag_pre-integrs	GAG-pre-integrase_domain	PF13976	67		6		gag_pre-integrs	1	0	0	0	0	0	1	0	0	2	2	0	0	0	0	0	0	0	0	0
Peptidase_S9	Prolyl_oligopeptidase_family	PF00326	212		5		Peptidase_S9	0	0	1	0	0	0	0	0	2	0	0	1	0	0	1	0	0	0	0	0
Glyco_hydro_72	Glucanosyltransferase	PF03198	315	GH72	5		Glyco_hydro_72	0	0	0	0	0	0	1	0	3	0	1	0	0	0	0	0	0	0	0	0
UxuA	D-mannonate_dehydratase_(UxuA)	PF03786	350		5		UxuA	0	0	0	1	0	0	0	0	0	0	0	0	0	0	0	3	0	1	0	0
DUF4986	Domain_of_unknown_function	PF16375	84		5		DUF4986	0	0	0	0	0	0	0	0	5	0	0	0	0	0	0	0	0	0	0	0
rve	Integrase_core_domain	PF00665	119		4		rve	1	0	0	0	0	0	0	0	0	1	1	1	0	0	0	0	0	0	0	0
Na_H_Exchanger	Sodium/hydrogen_exchanger_family	PF00999	381		4		Na_H_Exchanger	3	0	0	0	0	0	0	0	0	0	0	1	0	0	0	0	0	0	0	0
CelD_N	Cellulase_N-terminal_ig-like_domain	PF02927	86	GH9 (N-TERM SUBDOM)	4		CelD_N	0	2	0	1	0	0	0	0	0	0	0	1	0	0	0	0	0	0	0	0
DUF3372	Domain_of_unknown_function_(DUF3372)	PF11852	167		4		DUF3372	0	1	0	0	0	0	0	1	1	0	0	0	0	0	0	1	0	0	0	0
DUF3597	Domain_of_unknown_function_(DUF3597)	PF12200	128		4		DUF3597	0	0	0	0	0	0	0	0	0	0	0	0	0	0	0	0	3	1	0	0
Chitin_bind_1	Chitin_recognition_protein	PF00187	38	CBM18	3		Chitin_bind_1	0	0	0	0	0	0	0	0	0	0	0	3	0	0	0	0	0	0	0	0
Glyco_hydro_70	Glycosyl_hydrolase_family_70	PF02324	805	GH70	3		Glyco_hydro_70	0	0	0	0	0	0	0	0	1	1	0	0	0	0	0	0	0	0	1	0
DUF659	Protein_of_unknown_function_(DUF_659)	PF04937	152		3		DUF659	2	0	0	0	0	0	0	0	0	1	0	0	0	0	0	0	0	0	0	0
XET_C	Xyloglucan_endo-transglycosylase_(XET)_C-terminus	PF06955	47		3		XET_C	0	0	0	0	0	0	0	0	0	1	0	2	0	0	0	0	0	0	0	0
Cupin_2	Cupin_domain	PF07883	71		3		Cupin_2	0	0	0	0	0	0	0	0	0	0	0	0	0	2	1	0	0	0	0	0
Ank_2	Ankyrin_repeats_(3_copies)	PF12796	83		3		Ank_2	0	0	0	0	0	0	0	1	0	0	0	0	0	0	2	0	0	0	0	0
Big_7	Bacterial_Ig_domain	PF17957	70		3		Big_7	0	0	0	0	0	0	0	0	0	0	0	0	1	0	0	0	0	2	0	0
PTS_EIIB	phosphotransferase_system,_EIIB	PF00367	34		2		PTS_EIIB	0	0	0	1	0	0	0	0	0	0	0	1	0	0	0	0	0	0	0	0
B_lectin	D-mannose_binding_lectin	PF01453	105		2		B_lectin	0	0	0	0	0	0	0	0	0	0	0	2	0	0	0	0	0	0	0	0
Glyco_hydro_61	Glycosyl_hydrolase_family_61	PF03443	205	GH61	2		Glyco_hydro_61	0	0	0	0	0	0	1	0	0	1	0	0	0	0	0	0	0	0	0	0
Glyco_hydro_81	Glycosyl_hydrolase_family_81_N-terminal_domain	PF03639	323	GH81 (N-TERM SUBDOM)	2		Glyco_hydro_81	0	0	0	0	0	0	1	0	0	0	0	0	0	0	0	0	1	0	0	0
Hydrolase_3	haloacid_dehalogenase-like_hydrolase	PF08282	255		2		Hydrolase_3	0	0	0	0	0	0	0	0	0	0	0	2	0	0	0	0	0	0	0	0
DUF1964	Domain_of_unknown_function_(DUF1964)	PF09244	67		2		DUF1964	0	0	0	0	0	0	0	0	2	0	0	0	0	0	0	0	0	0	0	0
Glycohydro_20b2	beta-acetyl_hexosaminidase_like	PF14845	137	GH20 (SUBDOM #2)	2		Glycohydro_20b2	0	0	0	0	0	0	1	0	0	0	0	1	0	0	0	0	0	0	0	0
DUF4874	Domain_of_unknown_function_(DUF4874)	PF16173	159		2		DUF4874	0	0	0	0	0	0	0	0	0	0	0	0	0	0	1	1	0	0	0	0
Glyco_hydro_63N	Glycosyl_hydrolase_family_63_N-terminal_domain	PF16923	227	GH63 (N-TERM SUBDOM)	2		Glyco_hydro_63N	1	0	0	0	0	0	0	0	0	0	1	0	0	0	0	0	0	0	0	0
RT_RNaseH_2	RNase_H-like_domain_found_in_reverse_transcriptase	PF17919	100		2		RT_RNaseH_2	0	1	0	0	0	0	1	0	0	0	0	0	0	0	0	0	0	0	0	0
Peptidase_S8	Subtilase_family	PF00082	298		1		Peptidase_S8	0	0	0	1	0	0	0	0	0	0	0	0	0	0	0	0	0	0	0	0
PRK	Phosphoribulokinase_/_Uridine_kinase_family	PF00485	197		1		PRK	0	0	0	0	0	0	0	0	0	0	0	0	1	0	0	0	0	0	0	0
Glycos_transf_2	Glycosyl_transferase_family_2	PF00535	170		1		Glycos_transf_2	0	0	0	1	0	0	0	0	0	0	0	0	0	0	0	0	0	0	0	0
Ricin_B_lectin	Ricin-type_beta-trefoil_lectin_domain	PF00652	127		1		Ricin_B_lectin	0	0	0	0	0	0	0	0	0	0	0	0	0	0	0	0	1	0	0	0
Hydrolase	haloacid_dehalogenase-like_hydrolase	PF00702	210		1		Hydrolase	0	0	0	0	0	0	0	0	0	0	0	0	1	0	0	0	0	0	0	0
TIG	IPT/TIG_domain	PF01833	85		1		TIG	0	0	0	0	0	0	0	0	0	0	0	0	1	0	0	0	0	0	0	0
CBM_5_12	Carbohydrate_binding_domain	PF02839	25	CBM5_10	1		CBM_5_12	1	0	0	0	0	0	0	0	0	0	0	0	0	0	0	0	0	0	0	0
LPMO_10	Lytic_polysaccharide_mono-oxygenase,_cellulose-degrading	PF03067	194		1		LPMO_10	0	0	0	0	0	0	0	0	1	0	0	0	0	0	0	0	0	0	0	0
Glyco_hydro_62	Glycosyl_hydrolase_family_62	PF03664	272	GH62	1		Glyco_hydro_62	0	0	0	0	0	0	0	0	1	0	0	0	0	0	0	0	0	0	0	0
MucBP	MucBP_domain	PF06458	63		1		MucBP	0	0	0	0	0	0	0	0	0	0	0	0	0	1	0	0	0	0	0	0
Prophage_tail	Prophage_endopeptidase_tail	PF06605	316		1		Prophage_tail	0	0	0	0	0	0	0	0	0	1	0	0	0	0	0	0	0	0	0	0
Alpha-amyl_C2	Alpha-amylase_C-terminal_beta-sheet_domain	PF07821	58	GH13 (C-TERM SUBDOM)	1		Alpha-amyl_C2	0	0	0	0	0	0	0	0	0	0	0	1	0	0	0	0	0	0	0	0
DUF1653	Protein_of_unknown_function_(DUF1653)	PF07866	62		1		DUF1653	0	0	0	0	0	0	0	1	0	0	0	0	0	0	0	0	0	0	0	0
Glyco_hydro_98C	Glycosyl_hydrolase_family_98_C-terminal_domain	PF08307	260	GH98 (C-TERM SUBDOM)	1		Glyco_hydro_98C	0	0	0	0	0	0	0	0	1	0	0	0	0	0	0	0	0	0	0	0
BetaGal_dom2	Beta-galactosidase,_domain_2	PF10435	181	GH42 (SUBDOM)	1		BetaGal_dom2	0	0	1	0	0	0	0	0	0	0	0	0	0	0	0	0	0	0	0	0
DUF3536	Domain_of_unknown_function_(DUF3536)	PF12055	284		1		DUF3536	0	0	0	0	0	0	0	0	0	0	0	0	0	0	0	1	0	0	0	0
PPR_2	PPR_repeat_family	PF13041	50		1		PPR_2	0	0	1	0	0	0	0	0	0	0	0	0	0	0	0	0	0	0	0	0
NtCtMGAM_N	N-terminal_barrel_of_NtMGAM_and_CtMGAM,_maltase-glucoamylase	PF16863	116		1		NtCtMGAM_N	0	0	0	0	0	0	0	0	1	0	0	0	0	0	0	0	0	0	0	0
SH3_16	Bacterial_dipeptidyl-peptidase_Sh3_domain	PF18348	48		1		SH3_16	0	0	0	0	0	0	0	0	1	0	0	0	0	0	0	0	0	0	0	0
