# Supplementary material for: MetaGeneHunt for protein domain annotation in short-read metagenomes
Source: Sci Rep. 2020 May 7;10:7712. doi: 10.1038/s41598-020-63775-1 (PMC7205989; doi:10.1038/s41598-020-63775-1)
Supplement: Supplementary file 5 — Supplementary Table 2. [file 41598_2020_63775_MOESM5_ESM.xlsx]

## Sheet: NormHitcount
		Sum%	Sum	Sample (Mx:F/M:S/I/C/L:mgmID – Mouse#: Female/Male: Stomach/Intestine/Cecum/Colon: mgmID)	M8_F_S:mgm4725857	M5_M_L:mgm4725858	M3_M_S:mgm4725859	M3_M_C:mgm4725860	M6_M_C:mgm4725861	M6_M_I:mgm4725862	M3_M_L:mgm4725864	M2_F_S:mgm4725865	M8_F_I:mgm4725866	M5_M_I:mgm4725867	M5_M_S:mgm4725868	M2_F_C:mgm4725869	M8_F_C:mgm4725870	M5_M_C:mgm4725871	M6_M_L:mgm4725872	M2_F_I:mgm4725873	M2_F_L:mgm4725874	M8_F_L:mgm4725875	M3_M_I:mgm4725876
Sum	CAZY-GH/CBM NAME	100	1898518	SUM	99922	99922	99922	99922	99922	99922	99922	99922	99922	99922	99922	99922	99922	99922	99922	99922	99922	99922	99922
Glyco_hydro_43:PF04616	GH43	9.76314	185355		8233	10175	8847	9127	8836	12039	9964	9958	9717	11377	10547	10022	7877	8139	9117	11255	10346	9334	10445
Alpha-amylase:PF00128	GH13	8.87282	168452		11452	7428	9645	10663	10841	6461	8473	8893	7408	6373	8729	9038	12315	11370	9071	6434	7859	8387	7612
Glyco_hydro_88:PF07470	GH88	6.53889	124142		6048	8120	4694	5107	6116	9665	5950	4702	8303	9393	6887	5036	5507	5615	6878	6597	6015	7437	6072
Alpha_L_fucos:PF01120	GH29	4.11421	78109		3085	5190	3594	3218	3370	4963	4073	3292	6316	5474	3916	3397	2686	2886	4502	4418	4072	5157	4500
Glyco_hydro_3_C:PF01915	GH3 (C-TERM SUBDOM)	3.99596	75864		3475	3689	3545	4454	3747	3970	4253	3860	4163	3709	3723	4477	3741	3727	4068	4406	4577	4128	4152
Glyco_hydro_130:PF04041	GH130	3.98722	75698		4550	4015	3229	4271	4527	3258	4239	3609	3753	3645	3894	4057	4584	4225	3868	3927	4043	4283	3721
Glyco_hydro_3:PF00933	GH3 (C-TERM SUBDOM)	3.79148	71982		3961	3459	3076	4718	4221	2968	4042	3699	3298	3194	4002	4375	3973	4588	3648	3547	4098	3590	3525
Glyco_hydro_28:PF00295	GH28	3.70668	70372		2503	4555	2751	2578	3031	6066	3560	3114	4520	5476	3432	3179	2617	2611	3832	4871	3825	4015	3836
Glyco_hydro_2_N:PF02837	GH2 (N-TERM SUBDOM)	3.16989	60181		2430	3808	2697	2491	2706	4382	3225	2832	3811	3903	3084	2921	2268	2560	3480	3609	3163	3418	3393
Glyco_hydro_31:PF01055	GH31	2.96294	56252		3488	2660	2124	3588	3264	2828	2769	2943	2556	2662	3118	3148	3649	3655	2963	2647	3046	2809	2335
Cellulase:PF00150	GH5	2.88904	54849		2214	3260	2505	3013	2533	3209	3019	2652	3331	3345	2906	2664	2536	2352	3122	3083	3065	3235	2805
Glyco_hydro_2_C:PF02836	GH2 (C-TERM SUBDOM)	2.77991	52777		2863	2778	2412	2660	2613	2767	2856	3216	2855	2741	2944	2918	2590	2923	2641	2726	2834	2755	2685
Glucosaminidase:PF01832	GH73	2.76447	52484		2580	2647	4072	2437	2281	2295	2637	3915	3160	2417	2601	3205	1870	1780	2850	3317	2792	2691	2937
Glyco_hydro_1:PF00232	GH1	2.74698	52152		3441	1013	10811	3254	2981	640	2706	5554	870	594	2118	1833	3111	3683	1890	1344	1090	964	4255
Glyco_hydro_77:PF02446	GH77	2.13761	40583		2715	1718	2649	3020	2378	1298	2132	2106	1551	1411	1984	2203	3210	2947	2112	1386	1914	1856	1993
Alpha-L-AF_C:PF06964	GH51 (C-TERM SUBDOM)	2.08247	39536		2306	2066	1393	2236	2264	2377	1970	1727	2211	2211	2264	2170	2314	2258	1994	1851	1976	2122	1826
Glyco_hydro_97:PF10566	GH97	1.87114	35524		1040	2155	2015	1189	1306	2249	2097	1965	2300	2375	1700	2085	863	1029	1807	2665	2414	1832	2438
Glyco_hydro_127:PF07944	GH127	1.81789	34513		1598	1824	1558	1771	1598	2122	1907	1881	1862	1964	1812	1959	1603	1561	1737	2072	2066	1766	1852
Glyco_hydro_92:PF07971	GH92	1.58819	30152		983	1644	2013	1393	1062	960	2198	1579	1827	1476	1301	1950	901	833	1395	2343	1870	1907	2517
Glyco_hydro_32N:PF00251	GH32 (N-TERM SUBDOM)	1.56654	29741		2331	1177	2294	1372	2096	974	1383	1045	1148	927	1505	1448	2410	2421	1649	1251	1315	1327	1668
Glyco_hydro_36:PF17167	GH36	1.46841	27878		1948	1290	933	1972	2003	1149	1387	851	1070	1128	1567	1730	2103	2096	1406	1221	1643	1350	1031
Glyco_hydro_57:PF03065	GH57	1.45524	27628		812	1819	1298	971	1181	1791	1524	1290	2049	1783	1349	1603	822	906	1607	1760	1721	1765	1577
Glyco_hydro_10:PF00331	GH10	1.31661	24996		989	1359	1049	1042	1101	1709	1240	1746	1488	1617	1320	1331	979	957	1191	1783	1452	1306	1337
Glyco_hydro_16:PF00722	GH16	1.23934	23529		989	1526	1150	962	1003	1005	1305	1194	1433	1287	1008	1187	1045	984	1622	1540	1389	1434	1466
Glyco_hydro_53:PF07745	GH53	1.17497	22307		2243	913	660	929	1804	684	787	1081	652	647	1208	1234	2253	1862	1117	1172	1229	1126	706
Glyco_hydro_20:PF00728	GH20	1.12351	21330		760	1631	1093	752	1003	659	1330	833	1516	1178	1006	953	801	948	1645	1191	1087	1679	1265
Glyco_hydro_25:PF01183	GH25	1.11771	21220		2424	554	967	1739	1839	181	1099	1225	252	194	1165	1023	2796	2084	1088	258	786	1058	488
Glyco_hydro_35:PF01301	GH35	1.03491	19648		810	1276	777	1005	939	1437	1038	614	1077	1535	1044	945	761	922	1241	997	1055	1089	1086
Glyco_hydro_115:PF15979	GH115	0.936731	17784		681	1047	926	781	782	1297	955	1117	1016	1271	1009	772	606	678	851	1171	927	833	1064
Glyco_hydro_36C:PF16874	GH36 (C-TERM SUBDOM)	0.936467	17779		585	854	1385	543	694	836	883	2046	1389	965	723	629	487	560	758	1267	932	922	1321
Glyco_hydro_108:PF05838	GH108	0.906075	17202		445	1267	450	368	815	1610	729	877	1259	1607	1062	834	371	598	1002	1112	855	1025	916
Glyco_hydro_18:PF00704	GH18	0.905759	17196		1506	698	449	1497	1351	294	913	650	608	382	979	1196	1608	1758	777	443	820	820	447
Bac_rhamnosid6H:PF17389	GH78	0.903125	17146		604	822	829	1421	628	1127	1118	755	828	976	731	1358	614	655	749	1124	1232	764	811
Glyco_hydro_2:PF00703	GH2	0.902493	17134		681	1239	790	750	734	1551	842	608	946	1162	1017	716	676	723	1049	834	796	1125	895
Glyco_hydro_106:PF17132	GH106	0.890905	16914		495	1118	703	561	620	1509	850	885	1156	1327	744	810	462	535	927	1239	962	951	1060
Glyco_hydro_36N:PF16875	GH36 (N-TERM SUBDOM)	0.887008	16840		1156	770	1078	940	975	716	807	748	750	765	894	958	1156	1131	740	834	784	791	847
Glyco_transf_36:PF06165	GT36/GH94	0.876052	16632		1529	514	429	1323	1297	308	811	1468	456	371	916	952	1621	1422	807	482	759	738	429
Glyco_hydro_26:PF02156	GH26	0.746951	14181		673	818	663	510	775	870	671	771	752	843	640	689	760	674	774	857	802	840	799
Glyco_hydro_67M:PF07488	GH67 (MID SUBDOM)	0.66357	12598		335	788	553	333	530	1045	688	240	914	959	734	734	275	416	781	989	825	660	799
Glyco_hydro_125:PF06824	GH125	0.573289	10884		452	443	904	624	509	492	752	551	370	468	448	803	469	433	464	703	689	417	893
Glyco_hydro_8:PF01270	GH8	0.549745	10437		883	370	727	492	704	301	389	1106	261	279	776	504	786	734	485	386	452	384	418
Melibiase_2:PF16499	GH27	0.489961	9302		591	457	401	643	503	374	531	266	488	439	660	409	618	588	497	295	480	597	465
F5_F8_type_C:PF00754	CBM32	0.477267	9061		343	739	319	231	402	342	537	200	808	675	509	398	276	377	696	435	449	819	506
Glyco_hydro_30:PF02055	GH30	0.467944	8884		294	545	408	418	405	585	492	488	490	630	448	556	252	303	484	581	490	436	579
Glyco_hydro_32C:PF08244	GH32 (C-TERM SUBDOM)	0.379507	7205		525	233	602	433	422	209	259	676	223	268	410	372	687	491	369	203	275	296	252
CBM_4_9:PF02018	CBM4_9	0.37603	7139		350	506	292	194	338	583	292	245	447	556	359	308	369	298	387	440	325	467	383
Glyco_hydro_42:PF02449	GH42	0.36913	7008		497	186	337	633	446	170	446	589	259	186	373	444	501	568	249	218	382	244	280
Glyco_hydro_4:PF02056	GH4	0.366812	6964		704	133	451	950	531	0	378	327	44	3	397	417	747	874	215	15	323	158	297
Glyco_hydro_4C:PF11975	GH4 (C-TERM SUBDOM)	0.358069	6798		721	120	508	677	435	4	331	300	67	3	445	422	729	705	311	28	362	225	405
Glyco_hydro_42M:PF08532	GH42 (MID SUBDOM)	0.308504	5857		545	120	271	624	504	43	353	160	60	36	312	488	612	591	257	178	371	170	162
Glyco_hydro_67C:PF07477	GH67 (C-TERM SUBDOM)	0.263837	5009		170	262	220	220	203	365	276	400	238	297	325	305	143	169	283	348	319	189	277
Glyco_hydro_20b:PF02838	GH20 (B DOM)	0.214799	4078		166	308	197	143	177	130	251	167	291	229	257	180	115	161	261	228	237	308	272
Glyco_hydro_85:PF03644	GH85	0.198523	3769		528	155	110	220	383	29	135	50	83	31	212	107	553	443	242	26	119	253	90
Glyco_hydro_38C:PF07748	GH38 (C-TERM SUBDOM)	0.175821	3338		306	69	304	380	308	19	177	65	26	16	167	208	354	298	109	66	160	118	188
Glyco_hydro_30C:PF17189	GH30 (C-TERM SUBDOM)	0.162074	3077		19	194	139	148	125	124	200	232	36	108	184	234	118	46	247	361	153	151	258
CBM_6:PF03422	CBM6	0.152224	2890		49	119	145	108	80	148	153	225	81	141	154	251	57	58	109	311	275	149	277
Glyco_hydro_65m:PF03632	GH65 (MID SUBDOM)	0.152066	2887		179	151	208	180	209	25	173	74	120	73	252	254	138	212	184	54	137	165	99
Glyco_hydro_63:PF03200	GH63	0.151065	2868		105	231	86	89	142	239	104	103	221	280	164	124	86	92	167	164	142	185	144
Glyco_hydro_65N:PF03636	GH65 (N-TERM SUBDOM)	0.125361	2380		139	75	177	291	171	4	141	294	37	13	165	243	129	126	113	14	128	79	41
Glyco_hydro_9:PF00759	GH9	0.11883	2256		120	122	81	175	113	61	179	158	78	69	95	137	109	125	112	121	164	129	108
Glyco_hydro_38N:PF01074	GH38 (N-TERM SUBDOM)	0.11746	2230		196	84	84	227	178	19	104	131	19	14	90	186	237	229	97	48	143	84	60
Glyco_hydro_42C:PF08533	GH42 (C-TERM SUBDOM)	0.104081	1976		166	27	464	58	27	0	89	718	40	42	97	26	27	20	32	63	14	37	29
CBM_48:PF02922	CBM48	0.0901229	1711		220	39	38	161	127	0	66	5	0	0	74	107	375	225	81	0	99	70	24
Phage_lysozyme:PF00959	GH24	0.0828541	1573		105	33	48	157	100	37	122	123	35	23	65	134	145	119	68	72	110	40	37
Glyco_hydro_66:PF13199	GH66	0.0827488	1571		40	54	54	77	31	61	140	119	51	57	63	130	31	27	61	218	130	67	160
Glyco_hydro_39:PF01229	GH39	0.0812212	1542		173	35	26	127	121	5	47	52	17	2	217	95	136	202	80	0	135	66	6
Trehalase:PF01204	GH37	0.0656301	1246		32	109	45	48	63	74	55	52	67	85	84	84	34	59	81	67	63	80	64
Glyco_hydro_101:PF12905	GH101	0.0533047	1012		109	63	15	35	68	47	57	43	68	61	59	37	67	83	49	31	36	45	39
CBM_20:PF00686	CBM20	0.0431389	819		30	52	33	14	39	17	55	33	96	58	33	14	23	14	78	45	78	22	85
Glyco_hydro_76:PF03663	GH76	0.0286013	543		18	22	25	26	30	42	37	31	33	21	34	34	15	13	18	53	41	16	34
Glyco_hydro_75:PF07335	GH75	0.0273898	520		7	67	0	14	34	10	22	2	32	27	42	9	9	37	156	1	14	28	9
Glyco_hydro_65C:PF03633	GH65 (C-TERM SUBDOM)	0.0234393	445		19	0	19	7	0	0	14	233	0	0	42	0	7	7	12	16	43	15	11
CBM26:PF16738	CBM26	0.0192782	366		5	38	0	0	12	58	11	0	0	26	19	39	6	6	20	77	33	16	0
Glyco_hydro_98M:PF08306	GH98 (MID SUBDOM)	0.0186461	354		13	3	7	20	23	0	27	25	0	1	67	25	30	23	11	15	25	24	15
Glyco_hydro_59:PF02057	GH59	0.0174873	332		29	8	1	19	32	0	10	20	14	0	92	14	29	36	13	2	3	10	0
Glyco_hydro_67N:PF03648	GH67 (N-TERM SUBDOM)	0.0163812	311		3	23	6	23	19	0	15	5	7	5	14	35	28	22	10	10	27	19	40
Glyco_hydro_68:PF02435	GH68	0.0100078	190		23	0	32	5	2	4	4	28	12	3	49	2	5	3	9	0	3	3	3
Glyco_hydro_44:PF12891	GH44	0.00784823	149		6	17	5	34	17	3	14	7	0	0	8	6	6	3	10	1	3	9	0
Glyco_hydro_17:PF00332	GH17	0.00769021	146		17	0	3	0	0	8	0	23	62	13	13	2	0	0	0	3	1	0	1
CBM_3:PF00942	CBM3	0.00479321	91		0	6	0	6	2	0	17	10	0	0	8	1	10	17	6	0	0	8	0
CBM_X2:PF03442	CBMX2	0.0040558	77		10	6	0	0	17	0	0	0	0	0	23	5	3	0	10	0	0	3	0
CBM9_1:PF06452	CBM9	0.00331838	63		0	0	3	4	9	0	0	3	0	0	1	6	13	3	3	0	5	13	0
Glyco_hydro_11:PF00457	GH11	0.00263363	50		0	0	0	3	0	0	1	0	0	0	0	12	0	0	0	0	34	0	0
Glyco_hydro_19:PF00182	GH19	0.00258096	49		2	0	0	0	0	7	0	2	23	5	9	0	0	0	0	1	0	0	0
Glyco_hydro_129:PF11308	GH129	0.00242294	46		8	0	0	2	8	2	0	8	2	0	3	2	3	1	2	0	3	2	0
CBM_35:PF16990	CBM35	0.00242294	46		5	5	5	0	0	0	14	0	0	0	0	3	3	3	8	0	0	0	0
Glyco_hydro_cc:PF11790	GH CATALYTIC CORE	0.00215958	41		0	3	7	7	0	0	5	6	0	1	1	0	1	0	0	0	1	9	0
Glyco_hydro_79n:PF03662	GH79 (N-TERM SUBDOM)	0.00205423	39		7	0	0	4	3	0	0	1	5	0	8	3	2	1	1	0	1	3	0
Glyco_hydro_48:PF02011	GH48	0.00194889	37		0	5	0	3	2	0	6	1	0	0	1	2	5	2	4	0	2	4	0
Glyco_hydro_14:PF01373	GH14	0.00168553	32		1	0	0	0	0	2	0	2	19	2	4	1	0	0	0	0	0	1	0
Glyco_hydro_64:PF16483	GH64	0.00168553	32		3	0	1	3	0	0	10	8	0	0	0	3	0	0	0	0	4	0	0
Glyco_hydro_47:PF01532	GH47	0.00147483	28		4	0	5	0	0	4	0	2	7	3	1	0	0	0	2	0	0	0	0
Glyco_hydro_100:PF12899	GH100	0.00136949	26		0	0	1	0	0	6	0	4	9	5	1	0	0	0	0	0	0	0	0
Glyco_hydro_114:PF03537	GH114	0.00126414	24		7	0	0	2	3	0	0	0	0	0	4	1	2	2	2	0	1	0	0
Glyco_hydro_15:PF00723	GH15	0.00105345	20		1	1	2	4	0	0	1	4	0	0	1	1	1	1	1	0	2	0	0
CBM_5_12:PF02839	CBM5_12	0.000737417	14		14	0	0	0	0	0	0	0	0	0	0	0	0	0	0	0	0	0	0
Glyco_hydro_72:PF03198	GH12	0.000263363	5		0	0	0	0	0	0	0	2	0	3	0	0	0	0	0	0	0	0	0
Glyco_hydro_61:PF03443	GH61	0.000210691	4		0	0	0	0	0	0	0	0	4	0	0	0	0	0	0	0	0	0	0
Glyco_hydro_63N:PF16923	GH63 (N-TERM SUBDOM)	0.000158018	3		2	0	0	0	0	0	0	0	0	1	0	0	0	0	0	0	0	0	0
Glyco_hydro_70:PF02324	GH70	5.26727e-05	1		0	0	0	0	0	0	0	0	1	0	0	0	0	0	0	0	0	0	0
Glyco_hydro_81:PF03639	GH81	5.26727e-05	1		0	0	0	0	0	0	0	0	0	0	0	0	0	0	0	1	0	0	0
Glyco_hydro_62:PF03664	GH62	5.26727e-05	1		0	0	0	0	0	0	0	1	0	0	0	0	0	0	0	0	0	0	0
Glyco_hydro_98C:PF08307	GH98 (C-TERM SUBDOM)	5.26727e-05	1		0	0	0	0	0	0	0	1	0	0	0	0	0	0	0	0	0	0	0
