# Supplementary material for: MetaGeneHunt for protein domain annotation in short-read metagenomes
Source: Sci Rep. 2020 May 7;10:7712. doi: 10.1038/s41598-020-63775-1 (PMC7205989; doi:10.1038/s41598-020-63775-1)
Supplement: Supplementary file 6 — Supplementary Table 3. [file 41598_2020_63775_MOESM6_ESM.xlsx]

## Sheet: RESanova
Domain_Name	CAZY-GH/CBM NAME	P (Sample origin)	P (Sex)	P(Sex) x P(Sample origin)	PRes	SSQ_Sex	SSQ_Loca	SSQ_(Sex) x (Sample origin)	SSQ_Res
Glyco_hydro_68	GH68	5.83782e-06	0.719332	0.105309	NA	3.45455	2717.22	197.822	279.5
Glyco_hydro_38N	GH38 (N-TERM SUBDOM)	7.0066e-06	0.111242	0.227728	NA	2382.78	81891.8	4013.18	8740.67
Glyco_hydro_8	GH8	5.89651e-05	0.143885	0.315451	NA	29155.7	778630	46852.6	129520
Glyco_transf_36	GT36/GH94	8.22421e-05	0.0361051	0.0266699	NA	216796	2.34331e+06	517154	418834
Glyco_hydro_48	GH48	8.81696e-05	0.461427	0.140525	NA	0.538278	56.0265	6.21594	10.1667
Glyco_hydro_106	GH106	0.000236037	0.649693	0.883852	NA	5644.25	1.26135e+06	16710.8	284824
Glyco_hydro_2_N	GH2 (N-TERM SUBDOM)	0.000277672	0.22006	0.921202	NA	170012	4.72003e+06	48172.3	1.10596e+06
Glyco_hydro_67M	GH67 (MID SUBDOM)	0.000406027	0.275877	0.143742	NA	23858.8	780513	120579	199626
Glyco_hydro_18	GH18	0.00041663	0.473213	0.55489	NA	36396.9	2.82071e+06	144646	725778
Glyco_hydro_42M	GH42 (MID SUBDOM)	0.000537219	0.653381	0.957472	NA	3000.96	567313	4289.1	154943
Glyco_hydro_28	GH28	0.000574287	0.462288	0.88291	NA	210040	1.43542e+07	235159	3.98279e+06
Alpha-amylase	GH13	0.00057613	0.71291	0.812052	NA	159257	4.42467e+07	1.06635e+06	1.22862e+07
Glyco_hydro_4	GH4	0.00071699	0.60727	0.64542	NA	8397.13	1.12796e+06	51424.3	329992
Glyco_hydro_32C	GH32 (C-TERM SUBDOM)	0.000756397	0.28773	0.6954	NA	10767.4	320233	12718.2	94900.2
Glyco_hydro_42	GH42	0.000765933	0.335836	0.205096	NA	7251.39	264933	38688.1	78749.7
Alpha_L_fucos	GH29	0.000832411	0.725189	0.707379	NA	46684.9	1.30178e+07	509160	3.94812e+06
Glyco_hydro_57	GH57	0.00112408	0.709249	0.444004	NA	7725.38	1.77774e+06	152564	580286
Glyco_hydro_16	GH16	0.00147243	0.328093	0.380817	NA	19960.4	600408	64352.7	209633
Glyco_hydro_25	GH25	0.00188323	0.420047	0.614503	NA	169971	7.16919e+06	453062	2664579
Glyco_hydro_77	GH77	0.00200459	0.859906	0.977399	NA	4638.89	4.13875e+06	27631.6	1563140
Glyco_hydro_115	GH115	0.00219224	0.220704	0.985259	NA	28764.5	485560	2464.23	187680
Glyco_hydro_65N	GH65 (N-TERM SUBDOM)	0.00232614	0.637619	0.894872	NA	800.627	95628.7	2037.55	37536.8
Glyco_hydro_3	GH3	0.00248233	0.746444	0.500948	NA	11700.3	2.93217e+06	267472	1.17067e+06
Glyco_hydro_65m	GH65 (MID SUBDOM)	0.00361228	0.322353	0.220384	NA	1931.35	44848.2	9282.94	19786.5
Phage_lysozyme	GH24	0.00387247	0.133154	0.550777	NA	2232.43	20768.4	1880.8	9337.5
Glyco_hydro_4C	GH4 (C-TERM SUBDOM)	0.00400025	0.98251	0.930467	NA	14.9306	719928	12952.5	326560
Cellulase	GH5	0.0040716	0.560166	0.73132	NA	21330.6	1.42627e+06	77383.1	650093
Glyco_hydro_97	GH97	0.00432167	0.805183	0.643232	NA	9209.2	3.42477e+06	248837	1.58676e+06
Glyco_hydro_35	GH35	0.00448948	0.0118207	0.643932	NA	184674	478199	35041.2	223898
Glyco_hydro_38C	GH38 (C-TERM SUBDOM)	0.00452572	0.588061	0.913119	NA	2267.23	170729	3756.97	80115
Glyco_hydro_36	GH36	0.00455407	0.783782	0.903313	NA	6832.78	2.02221e+06	48370.6	950567
Glyco_hydro_20	GH20	0.00709156	0.746137	0.294298	NA	5600.24	1.04896e+06	213610	558922
Glyco_hydro_31	GH31	0.00754356	0.387781	0.409071	NA	77972.9	1.95515e+06	303756	1060658
Glyco_hydro_20b	GH20 (CAT DOM #B)	0.00937329	0.796967	0.374476	NA	135.512	37089	6689.9	21454
Glyco_hydro_36N	GH36 (N-TERM SUBDOM)	0.0126277	0.741372	0.971786	NA	1614.5	244693	3202.66	155010
CBM9_1	CBM9	0.0129085	0.0507181	0.141289	NA	39.1962	140.579	54.6638	89.6667
CBM_48	CBM48	0.0156636	0.371877	0.866856	NA	5226.04	97831.4	4336.46	66335
Glyco_hydro_108	GH108	0.0163369	0.483725	0.961408	NA	46674.4	1.42211e+06	25232.8	977397
Glyco_hydro_42C	GH42 (C-TERM SUBDOM)	0.0163574	0.417339	0.777983	NA	14483.4	326284	22483	224341
Glyco_hydro_39	GH39	0.017201	0.840206	0.728262	NA	132.117	48787.9	4101.32	34095.2
Glyco_hydro_43	GH43	0.021965	0.52519	0.781706	NA	366128	1.23437e+07	923552	9.35333e+06
CBM_4_9	CBM4_9	0.0220878	0.766625	0.704117	NA	650.627	101850	10077.5	77321.3
F5_F8_type_C	CBM32	0.0240228	0.800393	0.693384	NA	1640.15	344213	36265.4	268885
Glyco_hydro_63	GH63	0.0242876	0.473	0.968437	NA	1299.45	33014.1	579.041	25886.3
Glyco_hydro_30	GH30	0.026633	0.428931	0.859604	NA	5096.03	102668	5669.28	83109.2
Glyco_hydro_130	GH130	0.0282645	0.196271	0.631785	NA	188010	1.32206e+06	177046	1.09272e+06
Glyco_hydro_88	GH88	0.0284139	0.344423	0.974097	NA	1.48811e+06	2.02542e+07	326261	16771819
Glyco_hydro_10	GH10	0.028491	0.273636	0.989074	NA	65162.6	651328	5766.62	539860
Glyco_hydro_26	GH26	0.0321464	0.312768	0.66667	NA	6465.88	73440	9303.74	63548.8
Glyco_hydro_2	GH2	0.0362887	0.0635094	0.636168	NA	149571	427330	61847.2	386492
CBM_35	CBM35	0.0428231	0.159365	0.0298214	NA	15.1202	75.8505	86.6609	73
Glyco_hydro_9	GH9	0.0520436	0.300421	0.423499	NA	943.502	8463.52	2429.66	8789
Glyco_hydro_129	GH129	0.0523011	0.0633284	0.0709201	NA	16.0861	39.8846	35.1609	41.5
Glyco_hydro_53	GH53	0.0587914	0.116514	0.793744	NA	551056	1.91463e+06	196302	2.08869e+06
Glyco_hydro_1	GH1	0.0597208	0.437335	0.971269	NA	3.03903e+06	4.68703e+07	1.07698e+06	5.14621e+07
Glyco_hydro_127	GH127	0.0605219	0.439089	0.900523	NA	16353.1	252812	14517	279108
CBM_20	CBM20	0.0639409	0.940831	0.808215	NA	3.1872	5382.31	536.796	6079.5
Glyco_hydro_44	GH44	0.0796015	0.127931	0.521618	NA	132.117	431.922	116.32	536.167
Glyco_hydro_85	GH85	0.0798134	0.700167	0.901189	NA	3765	213235	13712.7	265012
Glyco_hydro_100	GH100	0.0875604	0.710921	0.983938	NA	0.909689	53.3809	0.963768	69.1667
Glyco_hydro_67N	GH67 (N-TERM SUBDOM)	0.0885054	0.89169	0.502348	NA	2.01196	875.261	259.481	1139.67
Glyco_hydro_36C	GH36 (C-TERM SUBDOM)	0.0904018	0.345298	0.888808	NA	128380	1.10464e+06	82353.7	1.4524e+06
Glyco_hydro_47	GH47	0.0924586	0.787994	0.916353	NA	0.316388	34.4987	2.08841	45.8333
Glyco_hydro_32N	GH32 (N-TERM SUBDOM)	0.108727	0.818673	0.988423	NA	13228.6	1.83929e+06	29336.2	2.63929e+06
Glyco_hydro_59	GH59	0.112256	0.676361	0.754999	NA	76.2255	3128.87	498.977	4560.67
Glyco_hydro_3_C	GH3 (C-TERM SUBDOM)	0.136056	0.22012	0.844576	NA	168824	683275	81388.7	1.09854e+06
Glyco_hydro_15	GH15	0.137674	0.82579	0.7853	NA	0.0723684	9.6837	1.52464	15.6667
Glyco_hydro_65C	GH65 (C-TERM SUBDOM)	0.143647	0.174781	0.442625	NA	4579.12	14462.4	6314.1	23935
Glucosaminidase	GH73	0.144788	0.255279	0.718056	NA	442423	2.03278e+06	420664	3.37861e+06
Glyco_hydro_17	GH17	0.145484	0.126749	0.452814	NA	467.378	1130.4	484.664	1883.67
Glyco_hydro_114	GH114	0.152003	0.824436	0.818974	NA	0.172847	21.5809	3.0971	36.8333
Glyco_hydro_19	GH19	0.162199	0.531204	0.491884	NA	11.7225	174.318	72.0913	308.5
Glyco_hydro_75	GH75	0.180713	0.117945	0.520634	NA	2952.92	5992.86	2455.64	11291
Glyco_hydro_98M	GH98 (MID SUBDOM)	0.186833	0.808851	0.542249	NA	13.637	1271.02	502.932	2442.83
CBM_3	CBM3	0.199577	0.462615	0.812892	NA	18.7374	177.82	30.7667	355.833
Glyco_hydro_92	GH92	0.251649	0.557802	0.67308	NA	95314.2	1.2307e+06	412088	2.8696e+06
Trehalase	GH37	0.262605	0.298608	0.823978	NA	449.575	1728.81	341.243	4155
Glyco_hydro_67C	GH67 (C-TERM SUBDOM)	0.294792	0.986149	0.952829	NA	1.8756	24969.1	1951.63	65417.8
Glyco_hydro_79n	GH79 (N-TERM SUBDOM)	0.306521	0.327291	0.821009	NA	6.7201	26.036	5.85797	70.3333
CBM_5_12	CBM5-12	0.318745	0.233125	0.285369	NA	14.1842	35.1522	38.3478	98
Melibiase_2	GH27	0.331827	0.507395	0.814903	NA	6434.45	52299.9	12915.7	150750
Glyco_hydro_76	GH76	0.340902	0.620681	0.783941	NA	33.0293	475.141	137.128	1401.33
Glyco_hydro_cc	GH CATALYTIC CORE	0.344732	0.970446	0.776094	NA	0.0149522	38.4505	11.5609	114.5
Glyco_hydro_14	GH14	0.345352	0.267227	0.39642	NA	23.9234	64.5992	56.9159	192.667
Alpha-L-AF_C	GH51 (C-TERM SUBDOM)	0.358867	0.959298	0.876494	NA	197.742	258663	49140	797988
CBM26	CBM26	0.364295	0.671149	0.884378	NA	103.502	1913.82	349.865	5984.5
Glyco_hydro_61	GH61	0.38142	0.233125	0.239771	NA	1.15789	2.45217	3.54783	8
CBM_X2	CBMX2	0.396835	0.474263	0.915509	NA	28.1633	166.541	25.9101	564.333
Glyco_hydro_64	GH64	0.417187	0.496045	0.474367	NA	4.42344	27.5601	23.9551	98.1667
Glyco_hydro_11	GH11	0.44791	0.161676	0.352293	NA	134.376	171.002	216.377	656.667
Glyco_hydro_63N	GH63	0.452087	0.501244	0.28122	NA	0.117225	0.687352	1.05507	2.66667
CBM_6	CBM6	0.53482	0.352736	0.796343	NA	7085.74	17369.4	7695.48	82783.2
Glyco_hydro_66	GH66	0.53709	0.339281	0.980039	NA	3348.06	7698.76	598.12	36905.2
Glyco_hydro_72	GH72	0.580649	0.955292	0.427257	NA	0.00239234	1.49051	2.1913	8
Bac_rhamnosid6H	GH78	0.631731	0.927635	0.956474	NA	767.757	158493	27531	978064
Glyco_hydro_30C	GH30 (C-TERM SUBDOM)	0.786257	0.968654	0.714893	NA	15.311	10102.9	13113.2	104220
Glyco_hydro_2_C	GH2 (C-TERM SUBDOM)	0.823802	0.192077	0.492524	NA	61822.9	28940	82144.6	352080
Glyco_hydro_101	GH101	0.909212	0.845918	0.354233	NA	21.1388	284.824	1926.06	5873.67
Glyco_hydro_125	GH125	0.990779	0.772732	0.750382	NA	3578.3	4271.31	49983.3	449200
